# Supplementary material for: Midgut Volvulus Adds a Murine, Neutrophil-Driven Model of Septic Condition to the Experimental Toolbox
Source: Cells. 2023 Jan 19;12(3):366. doi: 10.3390/cells12030366 (PMC9913099; doi:10.3390/cells12030366)
Supplement: Supplementary file 1 [file cells-12-00366-s001.zip]

Archive with 1 entries (1 files):
- cells-2050769-supplementary.pdf
